# Supplementary material for: The Energy Transfer Yield between Carotenoids and Chlorophylls in Peridinin Chlorophyll a Protein Is Robust against Mutations
Source: Int J Mol Sci. 2022 May 3;23(9):5067. doi: 10.3390/ijms23095067 (PMC9099807; doi:10.3390/ijms23095067)
Supplement: Supplementary file 1 [file ijms-23-05067-s001.zip]

Archive with 1 entries (1 files):
- ijms-1692863-SI.pdf
